# Supplementary material for: Targeting SAA expression via siRNA mitigates preterm birth induced by maternal inflammation
Source: Front Pharmacol. 2026 Jan 16;17:1749966. doi: 10.3389/fphar.2026.1749966 (PMC12855142; doi:10.3389/fphar.2026.1749966)
Supplement: Supplementary file 2 [file Table1.xlsx]

## Sheet: Sheet1
Supplemental Table 1
Relative quantification: fold change to reference group (PBS+PBS).
Endogenous control: 18S.
Group		IL-1β+PBS		IL-1β+siSaa2		PBS+siSaa2
		Fold	P-value	Fold	P-value	Fold	P-value
Chemokines and receptors
1	Ccl2	1.611	-0.53	0.684	-0.8008	1.14	-0.8353
2	Ccl3	3.653	-0.426	3.022	-0.4061	2.288	-0.2116
3	Ccl5	3.944	-0.2027	1.995	-0.2851	5.276	-0.0869
4	Ccl19	1.286	-0.6047	2.12	-0.177	2.481	-0.2024
5	Ccr2	1.779	-0.289	1.224	-0.7464	0.482	-0.8408
6	Ccr4	4.664	-0.1776	3.695	-0.2288	3.56	-0.1697
7	Ccr7	2.542	-0.4438	0.48	-0.2279	1.995	-0.4941
8	Cxcl10	1.044	-0.9044	0.46	-0.6604	1.43	-0.4894
9	Cxcl11	0.577	-0.1553	0.605	-0.1361	1.287	-0.6347
10	Cxcr3	0.652	-0.5609	0.339	-0.4459	0.48	-0.4453
Pro-inflammatory cytokines
11	Il1α	0.899	-0.1847	0.206	-0.099	2.086	-0.2671
12	Il1β	16.128	(0.0093)**	3.336	-0.125	2.299	-0.0689
13	Il2rα	1.369	-0.3545	0.732	-0.9923	1.621	-0.3643
14	Il6	5.187	(0.002)**	0.923	-0.4784	2.092	-0.0842
15	Il17	1.121	-0.2982	1.133	-0.5203	0.069	-0.6374
16	Il18	5.723	-0.0693	0.808	-0.7913	2.631	-0.0774
17	Tnf	2.779	-0.6041	1.16	-0.9657	3.632	-0.2475
18	Nos2	0.637	-0.2455	0.613	-0.3575	0.819	-0.6635
19	Ptgs2	0.276	-0.0939	0.261	-0.0802	0.536	-0.5824
Th1 cytokines
20	Il15	3.778	(0.0124)*	0.647	-0.7212	1.842	-0.1588
21	Il12α	1.713	-0.5189	0.783	-0.8729	0.697	-0.5492
22	Il12β	4.003	(ND)	0.022		0.479	(ND)
23	Ifng	5.334	(ND)	3.941		2.936	(ND)
24	Il2	-	(ND)	-		-	(ND)
25	Tbx21	-	(ND)	0.308		2.738	(ND)
Th2 cytokines
26	Il4	1.81	-0.2389	1.231	-0.8872	0.718	0.297
27	Il5	2.941	(0.0124)*	3.17	-0.7212	2.88	0.1588
28	Il9	6.752	-0.2539	1.089	-0.6666	3.403	0.373
29	Il10	0.097	-0.6616	0.019	-0.3037	0.092	0.3642
30	Il13	-	(ND)	0.022	(ND)	-	(ND)
Immune cell surface antigens							1.231
31	Cd19	1.488	-0.8813	0.795	-0.835	2.177	-0.6025
32	Cd28	4.95	-0.3933	1.112	-0.282	2.706	-0.4119
33	Cd34	0.916	-0.2905	0.396	-0.6603	1.851	-0.1946
34	Cd38	3.458	-0.1096	0.816	-0.6669	2.006	-0.0904
35	Cd3e	3.799	-0.273	1.345	-0.4419	0.68	-0.5114
36	Cd4	1.87	-0.2424	0.558	-0.2399	1.514	-0.3726
37	Cd40	2.686	-0.0739	0.591	-0.6688	2.212	(0.0227)*
38	Cd40lg	-	(ND)	-	(ND)	-	(ND)
39	Cd68	0.339	-0.1795	0.258	-0.2018	1.097	-0.8697
40	Cd80	2.777	-0.0697	0.649	-0.4253	3.838	(0.0474)*
41	Cd86	4.27	(0.0097)**	0.611	-0.8391	2.119	0.2126
42	Cd8α	3.877	-0.291	2.672	-0.3152	3.026	0.1096
43	Ptprc	5.416	(0.0013)**	0.669	-0.7779	1.49	0.4181
44	Icos	0.931	-0.4547	0.259	-0.5701	0.447	0.45
45	H2-eα	1.211	-0.4547	2.466	-0.5701	1.457	0.45
46	H2-eβ1	1.861	-0.5232	0.372	-0.6126	2.923	0.9883
47	Ctla4	6.839	-0.2897	0.424	-0.1347	6.189	0.1947
Endothelium molecules
48	Ece1	0.235	-0.3025	0.129	-0.2513	0.507	-0.6555
49	Edn1	0.49	-0.105	0.361	-0.3383	1.101	-0.6568
50	Sele	0.642	-0.1583	0.701	-0.5623	0.913	-0.9305
51	Selp	0.99	-0.996	0.516	-0.3475	0.613	-0.7374
52	Vcam1	0.241	-0.348	0.092	-0.2824	0.252	-0.4491
53	Vegfα	0.378	-0.1856	0.237	-0.117	0.589	-0.5336
54	Agtr2	0.752	-0.6011	0.272	-0.336	1.897	-0.4398
Transcription factors and regulators of transcription
55	Smad3	0.158	-0.1871	0.328	-0.219	0.634	-0.6182
56	Smad7	0.37	-0.181	0.499	-0.2387	0.803	-0.58
57	Socs1	1.301	-0.3543	0.787	-0.9562	0.729	-0.9966
58	Socs2	0.862	-0.9469	0.676	-0.8656	1.363	-0.5047
59	Stat1	0.949	-0.893	0.602	-0.4507	1.213	-0.4563
60	Stat3	0.351	-0.1697	0.407	-0.285	1.033	-0.5998
61	Stat4	0.808	-0.2181	1.241	-0.8905	0.599	-0.3216
62	Nf-κb1	0.787	-0.5369	0.4	-0.5364	1.476	-0.3638
63	Nf-κb2	0.133	-0.1156	0.267	-0.1828	0.789	-0.8326
64	Csf1	0.263	-0.1608	0.2	-0.1886	1.432	-0.4019
65	Csf2	5.432	(0.0189)*	1.062	-0.5383	2.606	(0.0477)*
66	Csf3	12.029	(ND)	0.278	(ND)	1.076	(ND)
67	Il3	-	(ND)	-	(ND)	-	(ND)
68	Il7	4.991	-0.454	1.219	-0.9653	6.503	-0.2076
Apoptosis related
69	Bax	1.411	-0.8945	0.901	-0.7901	0.009	0.9336
70	Bcl2	0.458	-0.1289	0.366	-0.1282	0.38	0.1385
71	Bcl2l1	1.149	-0.7105	0.936	-0.5631	1.2	0.7094
72	Fas	2.116	-0.2148	0.676	-0.6561	1.137	0.6826
73	Fasl	3.503	-0.1969	0.865	-0.6104	2.964	0.1044
74	Ltα	1.261	(ND)	0.232	(ND)	1.445	(ND)
75	Stat6	0.454	-0.2058	0.392	-0.3403	1.084	0.6654
76	Tgfb1	0.258	-0.0755	0.3	-0.2301	1.264	0.6428
77	Hmox1	0.506	-0.2658	0.345	-0.233	0.725	0.5992
Cytotoxic molecules
78	Gzmb	3.181	-0.1451	0.407	-0.1113	2.412	-0.1519
79	Prf1	0.355	-0.1641	0.262	-0.0522	2.38	-0.2649
Others
80	B2m	1.369	-0.8639	0.614	-0.7596	3.049	-0.1723
81	Fn1	0.187	-0.2987	0.168	-0.2409	0.494	-0.4496
82	Gusb	1.011	-0.4915	0.407	-0.1427	1.335	0.4536
83	HprtT1	8.835	-0.4882	0.332	-0.3259	0.186	0.4583
84	Ski	0.038	-0.2615	0.138	-0.219	0.276	0.4483
85	Tfrc	0.677	-0.3969	0.494	-0.2108	1.308	0.9428
86	C3	1.457	-0.454	0.476	-0.9417	6.055	0.3184
87	Col4aα5	0.613	-0.691	0.895	-0.5121	0.946	0.9557
88	Ikbkb	1.583	-0.4279	0.258	-0.3513	0.683	0.9851
89	Lrp2	0.278	-0.2199	0.288	-0.4377	0.343	0.405
90	Pgk1	1.212	-0.5694	0.579	-0.1933	1.444	0.6344
91	Tnfrsf18	1.195	-0.7295	0.571	-0.1984	1.139	0.7242
92	Cyp1a2	3.281	(ND)	1.547	(ND)	5.988	(ND)
93	Cyp7a1	-	(ND)	-	(ND)	-	(ND)
94	Gapdh	-	(ND)	-	(ND)	-	(ND)
95	Actb	0.514	-0.2427	0.475	-0.4568	1.372	-0.7478
